# Supplementary material for: Association of Financial Distress and Monthly Income with Smoking During the COVID-19 Pandemic Recession in Thailand: A Nationwide Cross-Sectional Study
Source: Int J Environ Res Public Health. 2025 Aug 18;22(8):1287. doi: 10.3390/ijerph22081287 (PMC12386154; doi:10.3390/ijerph22081287)
Supplement: Supplementary file 1 [file ijerph-22-01287-s001.zip]

Archive with 1 entries (1 files):
- ijerph-3741537-supplementary.pdf
